# Supplementary material for: The effect of sodium-glucose cotransporter 2 inhibitors in patients with chronic kidney disease with or without type 2 diabetes mellitus on cardiovascular and renal outcomes: A systematic review and meta-analysis
Source: PLoS One. 2023 Nov 29;18(11):e0295059. doi: 10.1371/journal.pone.0295059 (PMC10686459; doi:10.1371/journal.pone.0295059)
Supplement: S1 Database — (XLSX) [file pone.0295059.s016.xlsx]

## Sheet: General database
outcome	trial	population	ckd_definition	drug	n.total	n.intervention	n.control	events.intervention	events.control	events.n.intervention	events.n.control	pt.y.type	pt.y.intervention	pt.y.contr	event.rate.intervention	event.rate.control	hr	hr.lower	hr.upper	log.hr	log.hr.lower	log.hr.upper	se.log.hr
Primary CV outcome	EMPEROR-Reduced	With/Without T2DM	ckd	Empagliflozin	1978	981	997	219	273	219/981	273/997	100 pt-y	18.4	23.6	18,4/100 pt-y	23,6/100 pt-y	0.78	0.65	0.93	-0.248461	-0.430783	-0.0725707	0.0913807
Primary CV outcome	EMPEROR-Reduced	With/Without T2DM	eGFR < 60	Empagliflozin	1799	893	906	202	237	202/893	237/906	NA	NA	NA	NA	NA	0.83	0.69	1	-0.18633	-0.371064	0	0.0946591
Primary CV outcome	CREDENCE	With T2DM	ckd	Canagliflozin	4401	2202	2199	179	253	179/2202	253/2199	1000 pt-y	31.5	45.4	31,5/1000 pt-y	45,4/1000 pt-y	0.69	0.57	0.83	-0.371064	-0.562119	-0.18633	0.0958646
Primary CV outcome	CREDENCE	With T2DM	eGFR < 60	Canagliflozin	2631	1308	1323	NA	NA	NA/1308	NA/1323	NA	NA	NA	NA	NA	0.68	0.53	0.85	-0.385662	-0.634878	-0.162519	0.1205
Primary CV outcome	DAPA-CKD	With/Without T2DM	ckd	Canagliflozin	4304	2152	2152	100	138	100/2152	138/2152	100 pt-y	2.2	3	2,2/100 pt-y	3/100 pt-y	0.71	0.55	0.92	-0.34249	-0.597837	-0.0833816	0.131239
Primary CV outcome	DAPA-CKD	With T2DM	ckd	Dapagliflozin	2906	1455	1451	85	119	85/1455	119/1451	100 pt-y	2.7	3.8	2,7/100 pt-y	3,8/100 pt-y	0.7	0.53	0.92	-0.356675	-0.634878	-0.0833816	0.140688
Primary CV outcome	DAPA-CKD	Without T2DM	ckd	Dapagliflozin	1398	697	701	15	19	15/697	19/701	100 pt-y	1.1	1.3	1,1/100 pt-y	1,3/100 pt-y	0.79	0.4	1.55	-0.235722	-0.916291	0.438255	0.345547
Primary CV outcome	VERTIS-CV	With T2DM	eGFR < 60	Ertugliflozin	1807	1199	608	141	92	141/1199	92/608	100 pt-y	3.56	4.65	3,56/100 pt-y	4,65/100 pt-y	0.76	0.59	1	-0.274437	-0.527633	0	0.1346
Primary CV outcome	DAPA-HF	With/Without T2DM	eGFR < 60	Dapagliflozin	1926	962	964	191	254	191/962	254/964	100 pt-y	14.5	20	14,5/100 pt-y	20/100 pt-y	0.72	0.59	0.86	-0.328504	-0.527633	-0.150823	0.096125
Primary CV outcome	SOLOIST-WHF	With T2DM	eGFR < 60	Sotagliflozin	854	NA	NA	NA	NA	NA	NA	100 pt-y	50.1	85.8	50,1/100 pt-y	85,8/100 pt-y	0.59	0.44	0.79	-0.527633	-0.820981	-0.235722	0.149301
Primary CV outcome	SCORED	With T2DM	eGFR < 60	Sotagliflozin	10584	5292	5292	400	530	400/5292	530/5292	100 pt-y	5.6	7.5	5,6/100 pt-y	7,5/100 pt-y	0.74	0.63	0.88	-0.301105	-0.462035	-0.127833	0.0852556
Primary CV outcome	EMPEROR-Preserved	With/Without T2DM	ckd	Empagliflozin	3198	1615	1583	292	344	292/1615	344/1583	100 pt-y	9.24	11.52	9,24/100 pt-y	11,52/100 pt-y	0.8	0.69	0.94	-0.223144	-0.371064	-0.0618754	0.0788746
Primary CV outcome	EMPEROR-Preserved	With/Without T2DM	eGFR < 60	Empagliflozin	2988	1504	1484	263	321	263/1504	321/1484	NA	NA	NA	NA	NA	0.78	0.66	0.91	-0.248461	-0.415515	-0.0943107	0.08194
Primary CV outcome	DECLARE-TIMI 58	With T2DM	eGFR < 60	Dapagliflozin	1265	606	659	NA	NA	NA/606	NA/659	1000 pt-y	23.3	32.5	23,3/1000 pt-y	32,5/1000 pt-y	0.78	0.55	1.09	-0.248461	-0.597837	0.0861777	0.174494
Primary CV outcome	CANVAS Program	With T2DM	eGFR < 60	Canagliflozin	2039	1110	929	NA	NA	NA/1110	NA/929	1000 pt-y	31.6	41.4	31,6/1000 pt-y	41,4/1000 pt-y	0.75	0.57	0.98	-0.287682	-0.562119	-0.0202027	0.138244
Primary CV outcome	EMPA-KIDNEY	With/Without T2DM	ckd	Empagliflozin	6609	3304	3305	131	152	131/3304	152/3305	100 pt-y	2.04	2.37	2,04/100 pt-y	2,37/100 pt-y	0.84	0.67	1.07	-0.174353	-0.400478	0.0676586	0.119423
Primary CV outcome	DELIVER	With/Without T2DM	eGFR < 60	Dapagliflozin	3070	1516	1554	289	355	289/1516	355/1554	NA	NA	NA	NA	NA	0.81	0.69	0.94	-0.210721	-0.371064	-0.0618754	0.0788746
Primary CV outcome	Wada et al. 2022	With T2DM	ckd	Canagliflozin	308	154	154	4	4	4/154	4/154	1000 pt-y	13.86	13.9	13.86/1000 pt-y	13.9/1000 pt-y	0.96	0.24	3.86	-0.040822	-1.42712	1.35067	0.708618
Primary renal outcome	EMPEROR-Reduced	With/Without T2DM	ckd	Empagliflozin	1978	981	997	20	38	20/981	38/997	100 pt- y	1.99	3.77	1,99/100 pt- y	3,77/100 pt- y	0.53	0.31	0.91	-0.634878	-1.17118	-0.0943107	0.274712
Primary renal outcome	EMPEROR-Reduced (eGFR 45 to <60)	With/Without T2DM	eGFR 45 to <60	Empagliflozin	900	433	467	9	12	9/433	12/467	100 pt- y	2.03	2.47	2,03/100 pt- y	2,47/100 pt- y	0.88	0.37	2.11	-0.127833	-0.994252	0.746688	0.444117
Primary renal outcome	EMPEROR-Reduced (eGFR 30 to <45)	With/Without T2DM	eGFR 30 to <45	Empagliflozin	694	345	349	5	15	5/345	15/349	100 pt- y	1.4	4.25	1,4/100 pt- y	4,25/100 pt- y	0.33	0.12	0.9	-1.10866	-2.12026	-0.105361	0.514006
Primary renal outcome	EMPEROR-Reduced (eGFR <30)	With/Without T2DM	eGFR <30	Empagliflozin	205	115	90	3	5	3/115	5/90	100 pt- y	2.46	6.58	2,46/100 pt- y	6,58/100 pt- y
Primary renal outcome	EMPEROR-Reduced¶	With/Without T2DM	eGFR < 60	Empagliflozin	1594	778	816	14	27	14/778	27/816	100 pt- y	3.43	6.72	3,43/100 pt- y	6,72/100 pt- y	0.5786	0.2995	1.118	-0.547144	-1.20564	0.111541	0.336016
Primary renal outcome	CREDENCE	With T2DM	ckd	Canagliflozin	4401	2202	2199	153	224	153/2202	224/2199	1000 pt-y	27	40.4	27/1000 pt-y	40,4/1000 pt-y	0.66	0.53	0.81	-0.415515	-0.634878	-0.210721	0.108203
Primary renal outcome	CREDENCE (eGFR 30 to <45)	With T2DM	eGFR 30 to <45	Canagliflozin	1313	657	656	85	115	85/657	115/656	1000 pt-y	51.6	71.7	51,6/1000 pt-y	71,7/1000 pt-y	0.71	0.53	0.94	-0.34249	-0.634878	-0.0618754	0.146174
Primary renal outcome	CREDENCE (eGFR 45 to <60)	With T2DM	eGFR 45 to <60	Canagliflozin	1279	640	639	33	66	33/640	66/639	1000 pt-y	19.7	40.8	19,7/1000 pt-y	40,8/1000 pt-y	0.47	0.31	0.72	-0.755023	-1.17118	-0.328504	0.214969
Primary renal outcome	CREDENCE¶	With T2DM	eGFR < 60	Canagliflozin	2592	1297	1295	118	181	118/1297	181/1295	1000 pt-y	71.3	112.5	71.3/1000 pt-y	112.5/1000 pt-y	0.6232	0.4917	0.7898	-0.47289	-0.70989	-0.23598	0.120896
Primary renal outcome	DAPA-CKD	With/Without T2DM	ckd	Dapagliflozin	4304	2152	2152	142	243	142/2152	243/2152	100 pt-y	3.3	5.8	3,3/100 pt-y	5,8/100 pt-y	0.56	0.45	0.68	-0.579818	-0.798508	-0.385662	0.105318
Primary renal outcome	DAPA-CKD	With T2DM	ckd	Dapagliflozin	2906	1455	1451	103	173	103/1455	173/1451	100 pt-y	3.5	6	3,5/100 pt-y	6/100 pt-y	0.57	0.45	0.73	-0.562119	-0.798508	-0.314711	0.123418
Primary renal outcome	DAPA-CKD	Without T2DM	ckd	Dapagliflozin	1398	697	701	39	70	39/697	70/701	100 pt-y	2.9	5.3	2,9/100 pt-y	5,3/100 pt-y	0.51	0.34	0.75	-0.673345	-1.07881	-0.287682	0.201818
Primary renal outcome	VERTIS-CV	With T2DM	eGFR < 60	Ertugliflozin	1807	1199	608	58	33	58/1199	33/608	1000 pt-y	14.7	16.3	14,7/1000 pt-y	16,3/1000 pt-y	0.9	0.59	1.38	-0.105361	-0.527633	0.322083	0.216764
Primary renal outcome	EMPA-REG OUTCOME	With T2DM	eGFR < 60	Empagliflozin	1801	1196	605	40	29	40/1196	29/605	NA	NA	NA	NA	NA	0.66	0.41	1.06	-0.415515	-0.891598	0.0582689	0.242313
Primary renal outcome	DAPA-HF	With/Without T2DM	eGFR < 60	Dapagliflozin	1926	962	964	18	19	18/962	19/964	100 pt-y	1.4	1.5	1,4/100 pt-y	1,5/100 pt-y	0.95	0.5	1.82	-0.0512933	-0.693147	0.598837	0.329588
Primary renal outcome	SCORED	With T2DM	eGFR < 60	Sotagliflozin	10584	5292	5292	37	52	37/5292	52/5292	100 pt-y	0.5	0.7	0,5/100 pt-y	0,7/100 pt-y	0.71	0.46	1.08	-0.34249	-0.776529	0.076961	0.217727
Primary renal outcome	CANVAS Program	With T2DM	eGFR < 60	Canagliflozin	2039	1110	929	NA	NA	NA/1110	NA/929	1000 pt-y	11.4	15	11,4/1000 pt-y	15/1000 pt-y	0.76	0.49	1.17	-0.274437	-0.71335	0.157004	0.222029
Primary renal outcome	DECLARE-TIMI 58	With T2DM	eGFR < 60	Dapagliflozin	1265	606	659	21	38	21/606	38/659	Event rate	0.038	0.058	0,038/Event rate	0,058/Event rate	0.6	0.35	1.02	-0.510826	-1.04982	0.0198026	0.272863
Primary renal outcome	EMPA-KIDNEY	With/Without T2DM	ckd	Empagliflozin	6609	3304	3305	384	504	384/3304	504/3305	100 pt-y	6.09	8.09	6,09/100 pt-y	8,09/100 pt-y	0.71	0.62	0.81	-0.34249	-0.478036	-0.210721	0.0681925
Primary renal outcome	EMPA-KIDNEY	With T2DM	ckd	Empagliflozin	3040	1525	1515	182	260	182/1525	260/1515	NA	NA	NA	NA	NA	0.63	0.52	0.76	-0.462035	-0.653926	-0.274437	0.0968086
Primary renal outcome	EMPA-KIDNEY	Without T2DM	ckd	Empagliflozin	3569	1779	1790	202	244	202/1779	244/1790	NA	NA	NA	NA	NA	0.8	0.66	0.96	-0.223144	-0.415515	-0.040822	0.0955851
Primary renal outcome	EMPA-KIDNEY (eGFR <30)	With/Without T2DM	eGFR < 30	Empagliflozin	2282	1131	1151	225	292	225/1131	292/1151						0.72	0.6	0.85	-0.328504	-0.510826	-0.162519	0.0888537
Primary renal outcome	EMPA-KIDNEY (eGFR 30 to <45)	With/Without T2DM	eGFR 30 to <45	Empagliflozin	2928	1467	1461	118	148	118/1467	148/1461						0.78	0.61	0.99	-0.248461	-0.494296	-0.0100503	0.123532
Primary renal outcome	EMPA-KIDNEY	With/Without T2DM	eGFR < 60	Empagliflozin	5210	2598	2612	343	440	343/2598	440/2612						0.7399	0.6424	0.8523	-0.30124	-0.442544	-0.159817	0.0721243
Primary renal outcome	DELIVER (eGFR 45 to <60)	With/Without T2DM	eGFR 45 to <60	Dapagliflozin	1657	826	831	15	19	15/826	19/831	100 pt-y	0.8	1.1	0,8/100 pt-y	1,1/100 pt-y	0.8	0.41	1.57	-0.223144	-0.891598	0.451076	0.342519
Primary renal outcome	DELIVER (eGFR <45)	With/Without T2DM	eGFR < 45	Dapagliflozin	1413	690	723	29	21	29/690	21/723	100 pt-y	2	1.4	2/100 pt-y	1,4/100 pt-y	1.46	0.83	2.56	0.378436	-0.18633	0.940007	0.287331
Primary renal outcome	DELIVER¶	con/sin DM2	eGFR < 60	Dapagliflozin	3070	1516	1554	44	40	44/1516	40/1554	100 pt-y	2.8	2.5	2,8/100 pt-y	2,5/100 pt-y	1.1388	0.7397	1.7531	0.129975	-0.301511	0.561386	0.220127
Primary renal outcome	Wada et al. 2022	With T2DM	ckd	Canagliflozin	308	154	154	4	10	4/154	10/154	1000 pt-y	13.88	35.2	13.88/1000 pt-y	35.15/1000 pt-y	0.38	0.12	1.22	-0.967584	-2.12026	0.198851	0.591611
All cause mortality	EMPEROR-Reduced	With/Without T2DM	ckd	Empagliflozin	1978	981	997	153	168	153/981	168/997	100 pt-y	11.79	12.68	11,79/100 pt-y	12,68/100 pt-y	0.91	0.73	1.14	-0.0943107	-0.314711	0.131028	0.113709
All cause mortality	CREDENCE	With T2DM	ckd	Canagliflozin	4401	2202	2199	168	201	168/2202	201/2199	1000 pt-y	29	35	29/1000 pt-y	35/1000 pt-y	0.83	0.68	1.02	-0.18633	-0.385662	0.0198026	0.103435
All cause mortality	CREDENCE	With T2DM	eGFR < 60	Canagliflozin	2631	1308	1323			/1308	/1323	NA	NA	NA	NA	NA	0.76	0.59	0.98	-0.274437	-0.527633	-0.0202027	0.129446
All cause mortality	DAPA-CKD	With/Without T2DM	ckd	Dapagliflozin	4304	2152	2152	101	146	101/2152	146/2152	100 pt-y	2.2	3.2	2,2/100 pt-y	3,2/100 pt-y	0.69	0.53	0.88	-0.371064	-0.634878	-0.127833	0.129348
All cause mortality	DAPA-CKD	With T2DM	ckd	Dapagliflozin	2906	1455	1451	84	113	84/1455	113/1451	100 pt-y	2.6	3.5	2,6/100 pt-y	3,5/100 pt-y	0.74	0.56	0.98	-0.301105	-0.579818	-0.0202027	0.142759
All cause mortality	DAPA-CKD	Without T2DM	ckd	Dapagliflozin	1398	697	701	17	33	17/697	33/701	100 pt-y	1.2	2.3	1,2/100 pt-y	2,3/100 pt-y	0.52	0.29	0.93	-0.653926	-1.23787	-0.0725707	0.297271
All cause mortality	EMPA-REG OUTCOME	With T2DM	ckd	Empagliflozin	2250	1498	752	143	92	143/1498	92/752	1000 p-y	32.5	42.5	32,5/1000 p-y	42,5/1000 p-y	0.76	0.59	0.99	-0.274437	-0.527633	-0.0100503	0.132036
All cause mortality	EMPA-REG OUTCOME	With T2DM	eGFR < 60	Empagliflozin	1819	1212	607	115	72	115/1212	72/607	NA	NA	NA	NA	NA	0.8	0.59	1.07	-0.223144	-0.527633	0.0676586	0.15186
All cause mortality	DAPA-HF	With/Without T2DM	eGFR < 60	Dapagliflozin	1926	962	964	143	168	143/962	168/964	100 pt-y	10.3	12.2	10,3/100 pt-y	12,2/100 pt-y	0.85	0.68	1.07	-0.162519	-0.385662	0.0676586	0.115643
All cause mortality	SCORED	With T2DM	eGFR < 60	Sotagliflozin	10584	5292	5292	246	246	246/5292	246/5292	100 pt-y	3.5	3.5	3,5/100 pt-y	3,5/100 pt-y	0.99	0.83	1.18	-0.0100503	-0.18633	0.165514	0.0897561
All cause mortality	CANVAS Program	With T2DM	eGFR < 60	Canagliflozin	2039	1110	929	122	93	122/1110	93/929	NA	NA	NA	NA	NA	0.9	0.68	1.18	-0.105361	-0.385662	0.165514	0.140606
All cause mortality	DECLARE-TIMI 58	With T2DM	eGFR < 60	Dapagliflozin	1265	606	659	71	87	71/606	87/659	1000 pt-y	29.1	33.1	29,1/1000 pt-y	33,1/1000 pt-y	0.91	0.67	1.25	-0.0943107	-0.400478	0.223144	0.159087
All cause mortality	EMPA-KIDNEY	With/Without T2DM	ckd	Empagliflozin	6609	3304	3305	148	167	148/3304	167/3305	100 pt-y	2.28	2.58	2,28/100 pt-y	2,58/100 pt-y	0.87	0.7	1.08	-0.139262	-0.356675	0.076961	0.110621
All cause mortality	Wada et al. 2022	With T2DM	ckd	Canagliflozin	308	154	154	4	1	4/154	1/154	1000 pt-y	13.84	3.47	13.84/1000 pt-y	3.47/1000 pt-y	3.77	0.42	33.76	1.32708	-0.867501	3.51928	1.11908
MACE	CREDENCE	With T2DM	ckd	Canagliflozin	4401	2202	2199	217	269	217/2202	269/2199	1000 pt-y	38.7	48.7	38,7/1000 pt-y	48,7/1000 pt-y	0.8	0.67	0.95	-0.223144	-0.400478	-0.0512933	0.0890776
MACE	CREDENCE	With T2DM	eGFR < 60	Canagliflozin	2631	1308	1323	NA	NA	NA/1308	NA/1323	NA	NA	NA	NA	NA	0.75	0.6	0.94	-0.287682	-0.510826	-0.0618754	0.114528
MACE	VERTIS-CV	With T2DM	eGFR < 60	Ertugliflozin	1805	1198	607	188	87	188/1198	87/607	100 pt- y	5.59	5.17	5,59/100 pt- y	5,17/100 pt- y	1.08	0.84	1.4	0.076961	-0.174353	0.336472	0.130313
MACE	EMPA-REG OUTCOME	With T2DM	eGFR < 60	Empagliflozin	1819	1212	607	176	99	176/1212	99/607	1000 pt-y	52.7	60.4	52,7/1000 pt-y	60,4/1000 pt-y	0.88	0.69	1.13	-0.127833	-0.371064	0.122218	0.125837
MACE	SCORED	With T2DM	eGFR < 60	Sotagliflozin	10584	5292	5292	343	442	343/5292	442/5292	100 pt-y	4.8	6.3	4,8/100 pt-y	6,3/100 pt-y	0.77	0.65	0.91	-0.261365	-0.430783	-0.0943107	0.0858348
MACE	CANVAS Program	With T2DM	eGFR < 60	Canagliflozin	2039	1110	929	134	127	134/1110	127/929	1000 pt-y	36.1	49	36,1/1000 pt-y	49/1000 pt-y	0.7	0.55	0.9	-0.356675	-0.597837	-0.105361	0.125632
MACE	DECLARE-TIMI 58	With T2DM	eGFR < 60	Dapagliflozin	1265	606	659	85	104	85/606	104/659	NA	NA	NA	NA	NA	0.92	0.69	1.23	-0.0833816	-0.371064	0.207014	0.147469
MACE	DAPA-CKD	With/Without T2DM	eGFR < 60	Dapagliflozin	NA	NA	NA	NA	NA	NA	NA	NA	NA	NA	NA	NA	0.66	0.3	1.44	-0.415515	-1.20397	0.364643	0.400157
MACE	DAPA-CKD	With/Without T2DM	ckd	Dapagliflozin	4304	2152	2152	132	143	132/2152	143/2152	100 pt-y	2.9	3.1	2,9/100 pt-y	3,1/100 pt-y	0.92	0.72	1.16	-0.0833816	-0.328504	0.14842	0.121664
MACE	DAPA-CKD	With T2DM	ckd	Dapagliflozin	2906	1455	1451	113	118	113/1455	118/1451	100 pt-y	3.6	3.8	3,6/100 pt-y	3,8/100 pt-y	0.95	0.73	1.23	-0.0512933	-0.314711	0.207014	0.133093
MACE	DAPA-CKD (Normal glucose)	Without T2DM	ckd	Dapagliflozin	738	368	370	9	9	9/368	9/370	100 pt-y	1.2	1.2	1,2/100 pt-y	1,2/100 pt-y	0.98	0.39	2.47	-0.0202027	-0.941609	0.904218	0.470874
MACE	DAPA-CKD (Pre-diabetes)	Without T2DM	ckd	Dapagliflozin	660	329	331	1	16	1/329	16/331	100 pt-y	1.5	2.3	1,5/100 pt-y	2,3/100 pt-y	0.63	0.29	1.39	-0.462035	-1.23787	0.329304	0.39979
MACE	DAPA-CKD¶	Without T2DM	ckd	Dapagliflozin	1398	697	701	10	25	10/697	25/701	100 pt-y	2.7	3.5	2,7/100 pt-y	3,5/100 pt-y	0.7581	0.4172	1.3776	-0.27694	-0.87419	0.320343	0.304728
MACE	Wada et al. 2022	With T2DM	ckd	Canagliflozin	308	154	154	9	3	9/154	3/154	1000 pt-y	31.27	10.48	31.27/1000 pt-y	10.48/1000 pt-y	2.95	0.8	10.89	1.08181	-0.223144	2.38784	0.666068
CV death	EMPEROR-Reduced	With/Without T2DM	ckd	Empagliflozin	1978	981	997	106	121	106/981	121/997	100 pt-y	8.2	9.13	8,2/100 pt-y	9,13/100 pt-y	0.88	0.68	1.14	-0.127833	-0.385662	0.131028	0.131809
CV death	CREDENCE	With T2DM	ckd	Canagliflozin	4401	2202	2199	110	140	110/2202	140/2199	1000 pt-y	19	24.4	19/1000 pt-y	24,4/1000 pt-y	0.78	0.61	1	-0.248461	-0.494296	0	0.126096
CV death	CREDENCE	With T2DM	eGFR < 60	Canagliflozin	2631	1308	1323	NA	NA	NA/1308	NA/1323	NA	NA	NA	NA	NA	0.74	0.54	1	-0.301105	-0.616186	0	0.15719
CV death	DAPA-CKD	With/Without T2DM	ckd	Dapagliflozin	4304	2152	2152	65	80	65/2152	80/2152	100 pt-y	1.4	1.7	1,4/100 pt-y	1,7/100 pt-y	0.81	0.58	1.12	-0.210721	-0.544727	0.113329	0.167871
CV death	DAPA-CKD	With T2DM	ckd	Dapagliflozin	2906	1455	1451	56	66	56/1455	66/1451	100 pt-y	1.7	2.1	1,7/100 pt-y	2,1/100 pt-y	0.85	0.59	1.21	-0.162519	-0.527633	0.19062	0.183228
CV death	DAPA-CKD	Without T2DM	ckd	Dapagliflozin	1398	697	701	9	14	9/697	14/701	100 pt-y	0.6	1	0,6/100 pt-y	1/100 pt-y	0.65	0.28	1.49	-0.430783	-1.27297	0.398776	0.426465
CV death	EMPA-REG OUTCOME	With T2DM	ckd	Empagliflozin	2250	1498	752	94	65	94/1498	65/752	1000 pt-y	21.4	30.1	21,4/1000 pt-y	30,1/1000 pt-y	0.71	0.52	0.98	-0.34249	-0.653926	-0.0202027	0.161664
CV death	EMPA-REG OUTCOME	With T2DM	eGFR < 60	Empagliflozin	1819	1212	607	75	48	75/1212	48/607	NA	NA	NA	NA	NA	0.78	0.54	1.12	-0.248461	-0.616186	0.113329	0.186101
CV death	DAPA-HF	With/Without T2DM	eGFR < 60	Dapagliflozin	1926	962	964	119	134	119/962	134/964	100 pt-y	8.6	9.7	8,6/100 pt-y	9,7/100 pt-y	0.88	0.69	1.13	-0.127833	-0.371064	0.122218	0.125837
CV death	SCORED	With T2DM	eGFR < 60	Sotagliflozin	10584	5292	5292	155	170	155/5292	170/5292	100 pt-y	2.2	2.4	2,2/100 pt-y	2,4/100 pt-y	0.9	0.73	1.12	-0.105361	-0.314711	0.113329	0.109194
CV death	CANVAS Program	With T2DM	eGFR < 60	Canagliflozin	2039	1110	929	87	60	87/1110	60/929	1000 pt-y	22	21.5	22/1000 pt-y	21,5/1000 pt-y	0.96	0.69	1.34	-0.040822	-0.371064	0.29267	0.16932
CV death	DECLARE-TIMI 58	With T2DM	eGFR < 60	Dapagliflozin	1265	606	659	32	40	32/606	40/659	1000 pt-y	13.1	15.2	13,1/1000 pt-y	15,2/1000 pt-y	0.9	0.57	1.44	-0.105361	-0.562119	0.364643	0.236419
CV death	VERTIS-CV	With T2DM	eGFR < 60	Ertugliflozin	1807	1199	608	111	64	111/1199	64/608	NA	NA	NA	NA	NA	0.88	0.64	1.19	-0.127833	-0.446287	0.173953	0.158225
CV death	EMPA-KIDNEY	With/Without T2DM	ckd	Empagliflozin	6609	3304	3305	59	69	59/3304	69/3305	100 pt-y	0.91	1.06	0,91/100 pt-y	1,06/100 pt-y	0.84	0.6	1.19	-0.174353	-0.510826	0.173953	0.174689
CV death	DELIVER (eGFR 45 to <60)	With/Without T2DM	eGFR 45 to <60	Dapagliflozin	1657	826	831	59	68	59/826	68/831	100 pt-y	3.3	3.7	3,3/100 pt-y	3,7/100 pt-y	0.87	0.61	1.23	-0.139262	-0.494296	0.207014	0.178906
CV death	DELIVER (eGFR <45)	With/Without T2DM	eGFR <45	Dapagliflozin	1413	690	723	70	85	70/690	85/723	100 pt-y	4.8	5.5	4,8/100 pt-y	5,5/100 pt-y	0.87	0.64	1.2	-0.139262	-0.446287	0.182322	0.160359
CV death	DELIVER¶	con/sin DM2	eGFR < 60	Dapagliflozin	3070	1516	1554	129	153	129/1516	153/1554	100 pt-y	8.1	9.2	8,1/100 pt-y	9,2/100 pt-y	0.87	0.6885	1.0994	-0.139262	-0.37324	0.0947646	0.119389
CV death	Wada et al. 2022	With T2DM	ckd	Canagliflozin	308	154	154	3	1	3/154	1/154	1000 pt-y	10.38	3.47	10.38/1000 pt-y	3.47/1000 pt-y	2.76	0.29	26.56	1.01523	-1.23787	3.27941	1.15237
Hospitalization for HF	EMPEROR-Reduced* (First and recurrent HHF)	With/Without T2DM	ckd	Empagliflozin	1978	981	997	245	349	245/981	349/997	NA	NA	NA	NA	NA	0.73	0.57	0.94	-0.314711	-0.562119	-0.0618754	0.127613
Hospitalization for HF	EMPEROR-Reduced (eGFR 45 to <60)	With/Without T2DM	eGFR 45 to <60	Empagliflozin	900	433	467	88	135	88/433	135/467	NA	NA	NA	NA	NA	0.71	0.48	1.06	-0.34249	-0.733969	0.0582689	0.202102
Hospitalization for HF	EMPEROR-Reduced (eGFR 30 to <45)	With/Without T2DM	eGFR 30 to <45	Empagliflozin	694	345	349	102	109	102/345	109/349	NA	NA	NA	NA	NA	0.99	0.65	1.5	-0.0100503	-0.430783	0.405465	0.213329
Hospitalization for HF	EMPEROR-Reduced (eGFR <30)	With/Without T2DM	eGFR <30	Empagliflozin	205	115	90	41	42	41/115	42/90	NA	NA	NA	NA	NA	0.59	0.28	1.23	-0.527633	-1.27297	0.207014	0.377546
Hospitalization for HF	EMPEROR-Reduced¶	With/Without T2DM	eGFR < 60	Empagliflozin	1799	893	906	231	286	231/893	286/906						0.7944	0.6076	1.0386	-0.230168	-0.498239	0.0378737	0.136763
Hospitalization for HF	CREDENCE	With T2DM	ckd	Canagliflozin	4401	2202	2199	89	141	89/2202	141/2199	1000 pt-y	15.7	25.3	15,7/1000 pt-y	25,3/1000 pt-y	0.61	0.47	0.8	-0.494296	-0.755023	-0.223144	0.135683
Hospitalization for HF	CREDENCE	With T2DM	eGFR < 60	Canagliflozin	NA	1308	1323	NA	NA	NA/1308	NA/1323	NA	NA	NA	NA	NA	0.64	0.47	0.88	-0.446287	-0.755023	-0.127833	0.159997
Hospitalization for HF	EMPA-REG OUTCOME	With T2DM	ckd	Empagliflozin	2250	1498	752	66	53	66/1498	53/752	1000 pt-y	15.5	25.9	15,5/1000 pt-y	25,9/1000 pt-y	0.61	0.42	0.87	-0.494296	-0.867501	-0.139262	0.185775
Hospitalization for HF	EMPA-REG OUTCOME	With T2DM	eGFR < 60	Empagliflozin	NA	1212	607	51	43	51/1212	43/607	NA	NA	NA	NA	NA	0.59	0.39	0.88	-0.527633	-0.941609	-0.127833	0.207596
Hospitalization for HF	DAPA-HF	With/Without T2DM	eGFR < 60	Dapagliflozin	1926	962	964	120	173	120/962	173/964	100 pt-y	9.1	13.7	9,1/100 pt-y	13,7/100 pt-y	0.66	0.52	0.83	-0.415515	-0.653926	-0.18633	0.119285
Hospitalization for HF	SCORED	With T2DM	eGFR < 60	Sotagliflozin	10584	5292	5292	245	360	245/5292	360/5292	100 pt-y	3.5	5.1	3,5/100 pt-y	5,1/100 pt-y	0.67	0.55	0.82	-0.400478	-0.597837	-0.198451	0.101884
Hospitalization for HF	CANVAS Program	With T2DM	eGFR < 60	Canagliflozin	2039	1110	929	43	55	43/1110	55/929	1000 pt-y	11.4	20.8	11,4/1000 pt-y	20,8/1000 pt-y	0.57	0.38	0.86	-0.562119	-0.967584	-0.150823	0.208357
Hospitalization for HF	EMPEROR-Preserved	With/Without T2DM	ckd	Empagliflozin	3198	1615	1583	284	395	284/1615	395/1583	NA	NA	NA	NA	NA	0.68	0.54	0.86	-0.385662	-0.616186	-0.150823	0.118715
Hospitalization for HF	DECLARE-TIMI 58	With T2DM	eGFR < 60	Dapagliflozin	1265	606	659	29	48	29/606	48/659	1000 pt-y	12.3	19.3	12,3/1000 pt-y	19,3/1000 pt-y	0.7	0.44	1.12	-0.356675	-0.820981	0.113329	0.238344
Hospitalization for HF	DAPA-CKD	With/Without T2DM	ckd	Dapagliflozin	4304	2152	2152	37	71	37/2152	71/2152	100 pt-y	0.8	1.6	0,8/100 pt-y	1,6/100 pt-y	0.51	0.34	0.76	-0.673345	-1.07881	-0.274437	0.205197
Hospitalization for HF	DAPA-CKD	With T2DM	ckd	Dapagliflozin	2906	1455	1451	31	64	31/1455	64/1451	100 pt-y	1	2.1	1/100 pt-y	2,1/100 pt-y	0.47	0.31	0.73	-0.755023	-1.17118	-0.314711	0.218488
Hospitalization for HF	DAPA-CKD (Normal glucose)	Without T2DM	ckd	Dapagliflozin	738	368	370	2	3	2/368	3/370	100 pt-y	0.3	0.4	0,3/100 pt-y	0,4/100 pt-y	0.65	0.11	3.92	-0.430783	-2.20727	1.36609	0.911573
Hospitalization for HF	DAPA-CKD (Pre-diabetes)	Without T2DM	ckd	Dapagliflozin	660	329	331	4	4	4/329	4/331	100 pt-y	0.6	0.6	0,6/100 pt-y	0,6/100 pt-y	0.98	0.24	3.94	-0.0202027	-1.42712	1.37118	0.713851
Hospitalization for HF	DAPA-CKD¶	Without T2DM	ckd	Dapagliflozin	1398	697	701	6	7	6/697	7/701	100 pt-y	0.9	1	0,9/100 pt-y	1/100 pt-y	0.8384	0.2786	2.5226	-0.17626	-1.27798	0.92529	0.562058
Hospitalization for HF	VERTIS-CV	With T2DM	eGFR < 60	Ertugliflozin	1807	1199	608	45	45	45/1199	45/608	NA	NA	NA	NA	NA	0.5	0.33	0.76	-0.693147	-1.10866	-0.274437	0.212813
Hospitalization for HF	DELIVER (eGFR 45 to <60)	With/Without T2DM	eGFR 45 to <60	Dapagliflozin	1657	826	831	73	118	73/826	118/831	100 pt-y	4.2	7	4,2/100 pt-y	7/100 pt-y	0.59	0.44	0.79	-0.527633	-0.820981	-0.235722	0.149301
Hospitalization for HF	DELIVER (eGFR <45)	With/Without T2DM	eGFR <45	Dapagliflozin	1413	690	723	142	152	142/690	152/723	100 pt-y	10.9	11.2	10,9/100 pt-y	11,2/100 pt-y	0.97	0.77	1.22	-0.0304592	-0.261365	0.198851	0.117402
Hospitalization for HF	DELIVER¶	con/sin DM2	eGFR < 60	Dapagliflozin	3070	1516	1554	215	270	215/1516	270/1554	100 pt-y	15.1	18.2	15,1/100 pt-y	18,2/100 pt-y	0.8022	0.6694	0.9612	-0.220397	-0.401373	-0.0395728	0.0922961
Hospitalization for HF	Wada et al. 2022	With T2DM	ckd	Canagliflozin	308	154	154	1	3	1/154	3/154	1000 pt-y	3.46	10.43	3.46/1000 pt-y	10.43/1000 pt-y	0.34	0.03	3.23	-1.07881	-3.50656	1.17248	1.19363

## Sheet: Subgroup eGFR
outcome	trial	population	ckd_definition	subgroup_definition	drug	n.total	n.intervention	n.control	events.intervention	events.control	events.n.intervention	events.n.control	pt.y.type	pt.y.intervention	pt.y.contr	event.rate.intervention	event.rate.control	hr	hr.lower	hr.upper	log.hr	log.hr.lower	log.hr.upper	se.log.hr
Primary CV outcome	EMPEROR-Reduced	With/Without T2DM	eGFR <30	eGFR <30	Empagliflozin	205	115	90	35	33	35/115	33/90	100 pt-y	25.2	38.31	25,2/100 pt-y	38,31/100 pt-y	0.68	0.42	1.09	-0.385662	-0.867501	0.0861777	0.243285
Primary CV outcome	EMPEROR-Reduced	With/Without T2DM	eGFR 30 to <45	eGFR 30 to <45	Empagliflozin	694	345	349	87	96	87/345	96/349	100 pt-y	21.12	22.89	21,12/100 pt-y	22,89/100 pt-y	0.92	0.69	1.23	-0.0833816	-0.371064	0.207014	0.147469
Primary CV outcome	EMPEROR-Reduced	With/Without T2DM	eGFR 45 to <60	eGFR ≥45	Empagliflozin	900	433	467	80	408	80/433	408/467	100 pt-y	14.85	19.34	14,85/100 pt-y	19,34/100 pt-y	0.76	0.57	1.02	-0.274437	-0.562119	0.0198026	0.148449
Primary CV outcome	CREDENCE	With T2DM	eGFR 30 to <45	eGFR 30 to <45	Canagliflozin	1313	657	656	68	97	68/657	97/656	1000 pt-y	40.7	59.1	40,7/1000 pt-y	59,1/1000 pt-y	0.69	0.5	0.94	-0.371064	-0.693147	-0.0618754	0.161039
Primary CV outcome	CREDENCE¶	With T2DM		eGFR ≥45	Canagliflozin	3088	1545	1543	111	156	111/1545	156/1543	1000 pt-y	55.5	83	55.5/1000 pt-y	83/1000 pt-y	0.6901	0.5406	0.881	-0.370919	-0.615076	-0.126698	0.124586
Primary CV outcome	SCORED	With T2DM	eGFR <30	eGFR <30	Sotagliflozin	813	419	394	NA	NA	NA	NA	100 pt-y	9.3	14.1	9,3/100 pt-y	14,1/100 pt-y	0.68	0.42	1.11	-0.385662	-0.867501	0.10436	0.247924
Primary CV outcome	SCORED	With T2DM	eGFR 30 to <45	eGFR 30 to <45	Sotagliflozin	4655	2347	2308	NA	NA	NA	NA	100 pt-y	6.9	9.1	6,9/100 pt-y	9,1/100 pt-y	0.74	0.6	0.93	-0.301105	-0.510826	-0.0725707	0.1118
Primary CV outcome	SCORED	With T2DM	eGFR ≥45	eGFR ≥45	Sotagliflozin	5116	2526	2590	NA	NA	NA	NA	100 pt-y	3.9	5.1	3,9/100 pt-y	5,1/100 pt-y	0.76	0.58	0.99	-0.274437	-0.544727	-0.0100503	0.136397
Primary CV outcome	DELIVER	With/Without T2DM	eGFR 45 to <60	eGFR ≥45	Dapagliflozin	1657	826	831	113	159	113/826	159/831	100 pt-y	6.5	9.5	6,5/100 pt-y	9,5/100 pt-y	0.68	0.54	0.87	-0.385662	-0.616186	-0.139262	0.121664
Primary CV outcome	DELIVER*	With/Without T2DM	eGFR <45	eGFR 30 to <45	Dapagliflozin	1413	690	723	176	196	176/690	196/723	100 pt-y	13.5	14.4	13,5/100 pt-y	14,4/100 pt-y	0.93	0.76	1.14	-0.0725707	-0.274437	0.131028	0.103435
Primary CV outcome	DAPA-CKD	With/Without T2DM	eGFR <30	eGFR <30	Dapagliflozin	624	293	331	18	24	18/293	24/331	100 pt-y	2.9	3.6	2,9/100 pt-y	3,6/100 pt-y	0.83	0.45	1.53	-0.18633	-0.798508	0.425268	0.312188
Primary CV outcome	DAPA-CKD	With/Without T2DM	eGFR 30 to <45	eGFR 30 to <45	Dapagliflozin	1898	979	919	53	58	53/979	58/919	100 pt-y	2.6	3.1	2,6/100 pt-y	3,1/100 pt-y	0.82	0.56	1.19	-0.198451	-0.579818	0.173953	0.192289
Primary CV outcome	DAPA-CKD	With/Without T2DM	eGFR ≥45	eGFR ≥45	Dapagliflozin	1782	880	902	29	56	29/880	56/902	100 pt-y	1.5	2.8	1,5/100 pt-y	2,8/100 pt-y	0.52	0.33	0.82	-0.653926	-1.10866	-0.198451	0.232197
Primary renal outcome	EMPEROR-Reduced	With/Without T2DM	eGFR <30	eGFR <30	Empagliflozin	205	115	90	3	5	3/115	5/90	100 pt-y	2.46	6.58	2,46/100 pt-y	6,58/100 pt-y
Primary renal outcome	EMPEROR-Reduced	With/Without T2DM	eGFR 30 to <45	eGFR 30 to <45	Empagliflozin	694	345	349	5	15	5/345	15/349	100 pt-y	1.4	4.25	1,4/100 pt-y	4,25/100 pt-y	0.33	0.12	0.9	-1.10866	-2.12026	-0.105361	0.514006
Primary renal outcome	EMPEROR-Reduced	With/Without T2DM	eGFR 45 to <60	eGFR ≥45	Empagliflozin	900	433	467	9	12	9/433	12/467	100 pt-y	2.03	2.47	2,03/100 pt-y	2,47/100 pt-y	0.88	0.37	2.11	-0.127833	-0.994252	0.746688	0.444117
Primary renal outcome	CREDENCE	With T2DM	eGFR 30 to <45	eGFR 30 to <45	Canagliflozin	1313	657	656	85	115	85/657	115/656	1000 pt-y	51.6	71.7	51,6/1000 pt-y	71,7/1000 pt-y	0.71	0.53	0.94	-0.34249	-0.634878	-0.0618754	0.146174
Primary renal outcome	CREDENCE¶	With T2DM		eGFR ≥45	Canagliflozin	3088	1545	1543	68	109	68/1545	109/1543	1000 pt-y	34.6	59.3	34.6/1000 pt-y	59.3/1000 pt-y	0.6088	0.4487	0.8261	-0.496265	-0.801401	-0.191039	0.155704
Primary renal outcome	CANVAS Program	With T2DM	eGFR <45	eGFR 30 to <45	Canagliflozin	NA	NA	NA	NA	NA	NA	NA	1000 pt-y	13.5	18.4	13,5/1000 pt-y	18,4/1000 pt-y	0.65	0.29	1.48	-0.430783	-1.23787	0.392042	0.415795
Primary renal outcome	CANVAS Program	With T2DM	eGFR 45 to <60	eGFR ≥45	Canagliflozin	NA	NA	NA	NA	NA	NA	NA	1000 pt-y	10.6	13.9	10,6/1000 pt-y	13,9/1000 pt-y	0.78	0.46	1.31	-0.248461	-0.776529	0.270027	0.266979
Primary renal outcome	EMPA-REG OUTCOME	With T2DM	eGFR 45 to <60	eGFR ≥45	Empagliflozin	1238	822	416	NA	NA	NA/822	NA/416	NA	NA	NA	NA	NA	0.725	0.383	1.354	-0.321584	-0.95972	0.303063	0.322139
Primary renal outcome	EMPA-REG OUTCOME	With T2DM	eGFR <45	eGFR 30 to <45	Empagliflozin	563	374	189	NA	NA	NA/374	NA/189	NA	NA	NA	NA	NA	0.667	0.313	1.367	-0.404965	-1.16155	0.312619	0.376064
Primary renal outcome	DAPA-CKD	With/Without T2DM	eGFR <30	eGFR <30	Dapagliflozin	624	293	331	49	73	49/293	73/331	100 pt-y	9.2	12.5	9,2/100 pt-y	12,5/100 pt-y	0.71	0.49	1.02	-0.34249	-0.71335	0.0198026	0.187029
Primary renal outcome	DAPA-CKD	With/Without T2DM	eGFR 30 to <45	eGFR 30 to <45	Dapagliflozin	1898	979	919	67	99	67/979	99/919	100 pt-y	3.5	5.7	3,5/100 pt-y	5,7/100 pt-y	0.56	0.41	0.77	-0.579818	-0.891598	-0.261365	0.160774
Primary renal outcome	DAPA-CKD	With/Without T2DM	eGFR ≥45	eGFR ≥45	Dapagliflozin	1782	880	902	26	71	26/880	71/902	100 pt-y	1.4	3.8	1,4/100 pt-y	3,8/100 pt-y	0.38	0.24	0.59	-0.967584	-1.42712	-0.527633	0.22946
Primary renal outcome	EMPA-KIDNEY	With/Without T2DM	eGFR <30	eGFR <30	Empagliflozin	2282	1131	1151	225	292	225/1131	292/1151	NA	NA	NA	NA	NA	0.72	0.6	0.85	-0.328504	-0.510826	-0.162519	0.0888537
Primary renal outcome	EMPA-KIDNEY	With/Without T2DM	eGFR 30 to <45	eGFR 30 to <45	Empagliflozin	2928	1467	1461	118	148	118/1467	148/1461	NA	NA	NA	NA	NA	0.78	0.61	0.99	-0.248461	-0.494296	-0.0100503	0.123532
Primary renal outcome	EMPA-KIDNEY	With/Without T2DM	eGFR ≥45	eGFR ≥45	Empagliflozin	1399	706	693	41	64	41/706	64/693	NA	NA	NA	NA	NA	0.59	0.4	0.88	-0.527633	-0.916291	-0.127833	0.201137
Primary renal outcome	DELIVER	With/Without T2DM	eGFR 45 to <60	eGFR ≥45	Dapagliflozin	1657	826	831	15	19	15/826	19/831	100 pt-y	0.8	1.1	0,8/100 pt-y	1,1/100 pt-y	0.8	0.41	1.57	-0.223144	-0.891598	0.451076	0.342519
Primary renal outcome	DELIVER*	With/Without T2DM	eGFR <45	eGFR 30 to <45	Dapagliflozin	1413	690	723	29	21	29/690	21/723	100 pt-y	2	1.4	2/100 pt-y	1,4/100 pt-y	1.46	0.83	2.56	0.378436	-0.18633	0.940007	0.287331
All cause mortality	DAPA-CKD	With/Without T2DM	eGFR <30	eGFR <30	Dapagliflozin	624	293	331	19	31	19/293	31/331	1000 pt-y	3	4.6	3/1000 pt-y	4,6/1000 pt-y	0.68	0.38	1.21	-0.385662	-0.967584	0.19062	0.29546
All cause mortality	DAPA-CKD	With/Without T2DM	eGFR 30 to <45	eGFR 30 to <45	Dapagliflozin	1898	979	919	48	63	48/979	63/919	1000 pt-y	2.3	3.3	2,3/1000 pt-y	3,3/1000 pt-y	0.69	0.47	1	-0.371064	-0.755023	0	0.192608
All cause mortality	DAPA-CKD	With/Without T2DM	eGFR ≥45	eGFR ≥45	Dapagliflozin	1782	880	902	34	52	34/880	52/902	1000 pt-y	1.7	2.5	1,7/1000 pt-y	2,5/1000 pt-y	0.67	0.43	1.03	-0.400478	-0.84397	0.0295588	0.222839
All cause mortality	EMPA-REG OUTCOME	With T2DM	eGFR 45 to <60	eGFR ≥45	Empagliflozin	1249	831	418	68	45	68/831	45/418	1000 pt-y	27.5	36.8	27,5/1000 pt-y	36,8/1000 pt-y	0.76	0.52	1.11	-0.274437	-0.653926	0.10436	0.19344
All cause mortality	EMPA-REG OUTCOME	With T2DM	eGFR <45	eGFR 30 to <45	Empagliflozin	570	381	189	47	27	47/381	27/189	1000 pt-y	43.3	49.7	43,3/1000 pt-y	49,7/1000 pt-y	0.86	0.53	1.37	-0.150823	-0.634878	0.314811	0.242268
MACE	EMPA-REG OUTCOME	With T2DM	eGFR <45	eGFR 30 to <45	Empagliflozin	570	381	189	54	33	54/381	33/189	1000 pt-y	52.7	66	52,7/1000 pt-y	66/1000 pt-y	0.79	0.51	1.22	-0.235722	-0.673345	0.198851	0.222499
MACE	EMPA-REG OUTCOME	With T2DM	eGFR 45 to <60	eGFR ≥45	Empagliflozin	1249	831	418	122	66	122/831	66/418	1000 pt-y	52.7	58	52,7/1000 pt-y	58/1000 pt-y	0.93	0.69	1.26	-0.0725707	-0.371064	0.231112	0.153616
MACE	CANVAS Program	With T2DM	eGFR <45	eGFR 30 to <45	Canagliflozin	NA	NA	NA	NA	NA	NA	NA	1000 pt-y	44.7	63.3	44,7/1000 pt-y	63,3/1000 pt-y	0.65	0.41	1.03	-0.430783	-0.891598	0.0295588	0.234989
MACE	CANVAS Program	With T2DM	eGFR 45 to <60	eGFR ≥45	Canagliflozin	NA	NA	NA	NA	NA	NA	NA	1000 pt-y	33.2	44.4	33,2/1000 pt-y	44,4/1000 pt-y	0.71	0.53	0.95	-0.34249	-0.634878	-0.0512933	0.148874
MACE	CREDENCE	With T2DM	eGFR 30 to <45	eGFR 30 to <45	Canagliflozin	1313	657	656	78	100	78/657	100/656	1000 pt-y	47.2	61.7	47,2/1000 pt-y	61,7/1000 pt-y	0.77	0.57	1.03	-0.261365	-0.562119	0.0295588	0.150938
MACE	CREDENCE¶	With T2DM		eGFR ≥45	Canagliflozin	3088	1545	1543	139	169	139/1545	169/1543	1000 pt-y	70.7	88.3	70.7/1000 pt-y	88.3/1000 pt-y	0.8146	0.6504	1.0202	-0.205058	-0.430168	0.0199987	0.114838
CV death	EMPA-REG OUTCOME	With T2DM	eGFR <45	eGFR 30 to <45	Empagliflozin	570	381	189	26	18	26/381	18/189	1000 pt-y	24	33.2	24/1000 pt-y	33,2/1000 pt-y	0.71	0.39	1.3	-0.34249	-0.941609	0.262364	0.307136
CV death	EMPA-REG OUTCOME	With T2DM	eGFR 45 to <60	eGFR ≥45	Empagliflozin	1249	831	418	49	30	49/831	30/418	1000 pt-y	19.8	24.5	19,8/1000 pt-y	24,5/1000 pt-y	0.82	0.52	1.29	-0.198451	-0.653926	0.254642	0.231778
CV death	DELIVER	With/Without T2DM	eGFR 45 to <60	eGFR ≥45	Dapagliflozin	1657	826	831	59	68	59/826	68/831	100 pt-y	3.3	3.7	3,3/100 pt-y	3,7/100 pt-y	0.87	0.61	1.23	-0.139262	-0.494296	0.207014	0.178906
CV death	DELIVER*	With/Without T2DM	eGFR <45	eGFR 30 to <45	Dapagliflozin	1413	690	723	70	85	70/690	85/723	100 pt-y	4.8	5.5	4,8/100 pt-y	5,5/100 pt-y	0.87	0.64	1.2	-0.139262	-0.446287	0.182322	0.160359
CV death	CANVAS Program	With T2DM	eGFR <45	eGFR 30 to <45	Canagliflozin	NA	NA	NA	NA	NA	NA	NA	1000 pt-y	29.5	30.2	29,5/1000 pt-y	30,2/1000 pt-y	1.01	0.57	1.81	0.00995033	-0.562119	0.593327	0.294757
CV death	CANVAS Program	With T2DM	eGFR 45 to <60	eGFR ≥45	Canagliflozin	NA	NA	NA	NA	NA	NA	NA	1000 pt-y	19.4	18.6	19,4/1000 pt-y	18,6/1000 pt-y	0.94	0.62	1.42	-0.0618754	-0.478036	0.350657	0.211401
CV death	CREDENCE	With T2DM	eGFR 30 to <45	eGFR 30 to <45	Canagliflozin	1313	657	656	43	53	43/657	53/656	1000 pt-y	25.1	31.1	25,1/1000 pt-y	31,1/1000 pt-y	0.81	0.54	1.21	-0.210721	-0.616186	0.19062	0.205818
CV death	CREDENCE¶	With T2DM		eGFR ≥45	Canagliflozin	3088	1545	1543	67	87	67/1545	87/1543	1000 pt-y	32.9	44.4	32.9/1000 pt-y	44.4/1000 pt-y	0.7606	0.5522	1.0475	-0.273648	-0.593845	0.0464064	0.163329
Hospitalization for HF	EMPEROR-Reduced	With/Without T2DM	eGFR <30	eGFR <30	Empagliflozin	205	115	90	41	42	41/115	42/90	NA	NA	NA	NA	NA	0.59	0.28	1.23	-0.527633	-1.27297	0.207014	0.377546
Hospitalization for HF	EMPEROR-Reduced	With/Without T2DM	eGFR 30 to <45	eGFR 30 to <45	Empagliflozin	694	345	349	102	109	102/345	109/349	NA	NA	NA	NA	NA	0.99	0.65	1.5	-0.0100503	-0.430783	0.405465	0.213329
Hospitalization for HF	EMPEROR-Reduced	With/Without T2DM	eGFR 45 to <60	eGFR ≥45	Empagliflozin	900	433	467	88	135	88/433	135/467	NA	NA	NA	NA	NA	0.71	0.48	1.06	-0.34249	-0.733969	0.0582689	0.202102
Hospitalization for HF	EMPA-REG OUTCOME	With T2DM	eGFR 45 to <60	eGFR ≥45	Empagliflozin	1249	831	418	68	45	68/831	45/418	1000 pt-y	27.5	36.8	27,5/1000 pt-y	36,8/1000 pt-y	0.76	0.52	1.11	-0.274437	-0.653926	0.10436	0.19344
Hospitalization for HF	EMPA-REG OUTCOME	With T2DM	eGFR <45	eGFR 30 to <45	Empagliflozin	570	381	189	47	27	47/381	27/189	1000 pt-y	43.3	49.7	43,3/1000 pt-y	49,7/1000 pt-y	0.86	0.53	1.37	-0.150823	-0.634878	0.314811	0.242268
Hospitalization for HF	DELIVER	With/Without T2DM	eGFR 45 to <60	eGFR ≥45	Dapagliflozin	1657	826	831	73	118	73/826	118/831	100 pt-y	4.2	7	4,2/100 pt-y	7/100 pt-y	0.59	0.44	0.79	-0.527633	-0.820981	-0.235722	0.149301
Hospitalization for HF	DELIVER*	With/Without T2DM	eGFR <45	eGFR 30 to <45	Dapagliflozin	1413	690	723	142	152	142/690	152/723	100 pt-y	10.9	11.2	10,9/100 pt-y	11,2/100 pt-y	0.97	0.77	1.22	-0.0304592	-0.261365	0.198851	0.117402
Hospitalization for HF	CANVAS Program	With T2DM	eGFR <45	eGFR 30 to <45	Canagliflozin	NA	NA	NA	NA	NA	NA	NA	1000 pt-y	16.9	34.3	16,9/1000 pt-y	34,3/1000 pt-y	0.45	0.23	0.88	-0.798508	-1.46968	-0.127833	0.342307
Hospitalization for HF	CANVAS Program	With T2DM	eGFR 45 to <60	eGFR ≥45	Canagliflozin	NA	NA	NA	NA	NA	NA	NA	1001 pt-y	9.6	16.5	9,6/1001 pt-y	16,5/1001 pt-y	0.62	0.37	1.03	-0.478036	-0.994252	0.0295588	0.261176
Hospitalization for HF	CREDENCE	With T2DM	eGFR 30 to <45	eGFR 30 to <45	Canagliflozin	1313	657	656	38	53	38/657	53/656	1000 pt-y	22.8	32.3	22,8/1000 pt-y	32,3/1000 pt-y	0.7	0.46	1.06	-0.356675	-0.776529	0.0582689	0.212959
Hospitalization for HF	CREDENCE¶	With T2DM		eGFR ≥45	Canagliflozin	3088	1545	1543	51	88	51/1545	88/1543	1000 pt-y	25.5	47.2	25.5/1000 pt-y	47.2/1000 pt-y	0.5636	0.3967	0.8006	-0.57341	-0.924575	-0.222394	0.179128
